# Supplementary material for: RGS4 impacts carbohydrate and siderophore metabolism in Trichoderma reesei
Source: BMC Genomics. 2023 Jul 3;24:372. doi: 10.1186/s12864-023-09467-2 (PMC10316542; doi:10.1186/s12864-023-09467-2)
Supplement: Supplementary file 2 — Additional file 2. [file 12864_2023_9467_MOESM2_ESM.xlsx]

## Sheet: upregulated DD
Supplementary table 2 - Significantly differentially expressed genes in Δrgs4 in constant light (LL) and constant darkness (DD).
				Annotation Schmoll et al., 2016			Annotation Druzhinina et al., 2016
ID Li et al., 2018	JGI v2.0 protein ID	log2 fold change	fold change	TOPIC	gene name	description	description
TrG0495C	NA	1.37184	2.588	NA	NA	NA	NA
TrE0168W	123084	1.16829	2.24745	NA	NA	NA	chloroperoxidase
TrB1934C	68941	0.991544	1.98831	NA	NA	NA	Glutathione S-transferase
TrB1260C	68755	0.919951	1.89205	NA	NA	NA	short chain dehydrogenase/reductase
TrC1540W	59272	0.899139	1.86495	NA	NA	NA	MFS permease
TrC0132C	70098	0.845291	1.79663	NA	NA	NA	amino acid permease (GABA)
TrF0357C	103158	0.802545	1.74417	Transcription factors	0	putative transcriptional activator Mut3p	Zn2Cys6 transcriptional regulator
TrA1267W	120696	0.800149	1.74128	NA	NA	NA	alcohol dehydrogenase
TrC0121W	124056	0.732786	1.66184	NA	NA	NA	phosphatidic acid phosphatase
TrF1200C	110853	0.709721	1.63549	NA	NA	NA	Glutathione S-transferase
TrF0056W	109234	0.69496	1.61884	NA	NA	NA	D-aminopeptidase
TrA0882C	110653	0.666017	1.58669	NA	NA	NA	unknown protein
TrE0246W	109998	0.628341	1.54579	NA	NA	NA	glutathione S-transferase
TrA0451W	60116	0.601905	1.51772	Transport	0	0	MRP-type ABC transporter
TrE0574C	53956	0.596088	1.51161	NA	NA	NA	unknown protein
TrB1039W	77703	0.587749	1.5029	Transport	0	0	PDR-type ABC transporters

## Sheet: downregulated DD
				Annotation Schmoll et al., 2016			Annotation Druzhinina et al., 2016
ID Li et al., 2018	JGI v2.0 protein ID	log2 fold change	fold change	TOPIC	gene name	description	description
TrE0072W	111915	-2.10573	-4.30415	NA	NA	NA	SSCRP
TrB1799C	23415	-1.63802	-3.11239	NA	NA	NA	amino acid permease Dip5
TrF0715W	NA	-1.43939	-2.71206	NA	NA	NA	NA
TrC0019C	112564	-1.42561	-2.68628	NA	NA	NA	aspartyl-tRNA synthetase, class IIb.
TrE1278W	NA	-1.37623	-2.59589	NA	NA	NA	NA
TrE1081C	102851	-1.24222	-2.36562	NA	NA	NA	SSCRP
TrG0111W	NA	-1.17925	-2.2646	NA	NA	NA	NA
TrA1970C	NA	-1.12267	-2.1775	NA	NA	NA	NA
TrD0190C	66788	-1.0894	-2.12785	NA	NA	NA	unknown protein
TrB1962C	71170	-1.05583	-2.07891	NA	NA	NA	unknown protein, only in Gibberella
TrC1171C	106160	-1.04679	-2.06593	NA	NA	NA	unknown protein, secreted
TrF0181C	109335	-1.01658	-2.02311	NA	NA	NA	SSCRP
TrC0397C	108144	-1.00192	-2.00266	NA	NA	NA	unknown protein
TrB0256C	108018	-0.967997	-1.95612	NA	NA	NA	unknown protein
TrB1908C	68924	-0.958933	-1.94387	NA	NA	NA	cyclopropane/fatty acid synthase; plant related
TrF0378C	54227	-0.932338	-1.90837	NA	NA	NA	short-chain dehydrogenase/reductase
TrB0737W	121556	-0.866821	-1.82364	NA	NA	NA	unknown protein
TrC0398W	108143	-0.853783	-1.80723	NA	NA	NA	orphan protein
TrF0168W	65162	-0.84932	-1.80165	CAZymes	Endo T/chi18-rel1/Eng18A	candidate b-glycosidase related to chitinase	GH18 endo-N-acetyl-߀-D-glucosaminidase Endo T
TrC1016C	NA	-0.829467	-1.77703	NA	NA	NA	NA
TrF1055W	5319	-0.823539	-1.76974	NA	NA	NA	unknown protein
TrB0388C	4124	-0.817447	-1.76228	Chromatin and histone modification	0	related to SANT_1	myb transcriptional regulator
TrA1397W	NA	-0.797659	-1.73828	NA	NA	NA	NA
TrE0929C	73897	-0.792697	-1.73231	NA	NA	NA	Trypsin-like protease
TrF0768C	NA	-0.789375	-1.72833	NA	NA	NA	NA
TrE0148W	123079	-0.777051	-1.71362	Effector proteins (competition and defense)	0	Chloroperoxidase	chloroperoxidase
TrB0248C	22459	-0.774017	-1.71002	NA	NA	NA	carboxypeptidase A
TrD1299W	108663	-0.765376	-1.69981	NA	NA	NA	SSCRP
TrC0885C	55887	-0.761983	-1.69582	NA	NA	NA	unknown protein, secreted
TrC1105C	103463	-0.747569	-1.67896	NA	NA	NA	unknown protein
TrG0323W	65493	-0.733176	-1.66229	Transport	0	0	MFS permease
TrF0745W	121883	-0.725821	-1.65384	NA	NA	NA	orphan secreted protein
TrA0299W	47268	-0.718197	-1.64512	CAZymes	bgl3i	candidate b-glucosidase	GH3 ?-glucosidase BGL3i
TrF0044C	79726	-0.717265	-1.64406	NA	NA	NA	unknown protein
TrF0380W	NA	-0.710972	-1.63691	NA	NA	NA	NA
TrG0370W	80019	-0.708504	-1.63411	NA	NA	NA	short-chain dehydrogenase/reductase
TrA0967C	80879	-0.685216	-1.60794	NA	NA	NA	MFS H+/oligopeptide transporter
TrB0188C	111251	-0.672859	-1.59423	NA	NA	NA	unknown protein
TrG1028C	104211	-0.660059	-1.58015	heat shock proteins	0	hypothetical FKBP-type peptidyl-prolyl cis-transisomerase, related to S. cerevisiae FPR1p and to N. crassa peptidyl-prolyl cis-trans isomerase fkr-3	FKBP-type peptidyl-prolyl cis-trans isomerase
TrA1889C	58602	-0.658983	-1.57897	NA	NA	NA	unknown protein
TrC1017C	NA	-0.642192	-1.5607	NA	NA	NA	NA
TrE0949C	73924	-0.636862	-1.55494	Transport	0	Multidrug/pheromone exporter, ABC superfamily	MDR-type ABC transporters
TrE0039W	69742	-0.633827	-1.55168	NA	NA	NA	esterase
TrC1432W	59368	-0.603584	-1.51949	NA	NA	NA	unknown protein, Duf341
TrF0725C	107507	-0.603369	-1.51926	NA	NA	NA	unknown protein
TrF0028C	109211	-0.596761	-1.51232	NA	NA	NA	MFS permease
TrB0191W	81517	-0.581737	-1.49665	NA	NA	NA	unknown protein

## Sheet: upregulated LL
				Annotation Schmoll et al., 2016			Annotation Druzhinina et al., 2016
ID Li et al., 2018	JGI v2.0 protein ID	log2 fold change	fold change	TOPIC	gene name	description	description
TrB0212C	123718	1.34078	2.53289	NA	NA	NA	amino acid transporter, neutral 11 TM
TrA1398C	72922	1.26792	2.40814	NA	NA	NA	amino acid permease (GABA)
TrB1064C	61127	1.13822	2.2011	NA	NA	NA	Serine carboxypeptidase
TrB0225W	123726	0.989601	1.98564	CAZymes	0	candidate endo-1,3(4)-b-glucanase	GH16 glucan endo-1,3(4)-?-D-glucosidase
TrC0596C	103973	0.98484	1.97909	NA	NA	NA	unknown protein
TrC0080W	43161	0.915072	1.88566	NA	NA	NA	Carboxylesterase and related proteins
TrE1139W	102904	0.913333	1.88339	NA	NA	NA	unknown protein
TrB0361C	NA	0.909483	1.87837	NA	NA	NA	NA
TrG0838W	56176	0.834424	1.78314	Transport	0	Multidrug resistance-associated protein/mitoxantrone resistance protein, ABC superfamily	MRP-type ABC transporter
TrA1371W	46128	0.823419	1.76959	NA	NA	NA	AAA ATPase
TrA0526W	63756	0.798804	1.73966	NA	NA	NA	helicase, DEAD-box superfamily
TrG0359C	122941	0.796627	1.73704	NA	NA	NA	orphan secreted protein with CFEM domain
TrE0851W	NA	0.774294	1.71035	NA	NA	NA	NA
TrA1317C	75937	0.758146	1.69132	NA	NA	NA	unknown protein
TrC1552C	121127	0.733779	1.66299	CAZymes	bxl1	b-xylosidase BXL1 (GenBank acc. No.CAA93248)	GH3 ?-xylosidase BXL1
TrD1405C	5894	0.720166	1.64737	CAZymes	0	0	GH109 protein
TrB1478C	64710	0.718672	1.64567	NA	NA	NA	AAA+-type ATPase
TrC0827C	55637	0.708351	1.63394	NA	NA	NA	Unknown protein with RNA-dependent RNA polymerase (RdRP) and DEXDc/DEAD-like helicases.
TrC1338C	76800	0.705857	1.63111	Transport	0	0	MFS permease
TrE0061C	69816	0.693274	1.61695	NA	NA	NA	aminoglycoside 3-N-acetyltransferase
TrF0758W	62130	0.68906	1.61223	NA	NA	NA	unknown protein
TrE0195W	109956	0.684778	1.60746	NA	NA	NA	unknown protein
TrA2081W	76238	0.682231	1.60462	NA	NA	NA	plasma membrane H+ ATPase
TrA1346W	104952	0.663933	1.5844	NA	NA	NA	unknown protein
TrD0040C	5119	0.653964	1.57349	NA	NA	NA	ferrooxidoreductase
TrE0456W	34221	0.650427	1.56963	Transcription factors	0	conserved hypothetical protein	myb transcriptional regulator
TrE0291C	NA	0.632351	1.55009	NA	NA	NA	NA
TrA0514W	NA	0.629837	1.54739	NA	NA	NA	NA
TrA0339W	106356	0.621026	1.53797	NA	NA	NA	unknown protein
TrB0890W	61223	0.595716	1.51122	NA	NA	NA	unknown protein
TrA0501W	122487	0.592849	1.50822	NA	NA	NA	DNAse
TrG0897W	45445	0.583535	1.49852	NA	NA	NA	tyrosinase
TrA1929W	59053	0.58259	1.49754	NA	NA	NA	Adenosine/AMP deaminase
TrA1148C	104762	0.581129	1.49602	Transcription factors	0	conserved hypothetical protein	unknown protein

## Sheet: downregulated LL
				Annotation Schmoll et al., 2016			Annotation Druzhinina et al., 2016
ID Li et al., 2018	JGI v2.0 protein ID	log2 fold change	fold change	TOPIC	gene name	description	description
TrE0015W	6085	-2.67937	-6.40575	NA	NA	NA	Enoyl-CoA hydratase/isomerase, putative
TrE0013C	71010	-2.59415	-6.03832	Transport	0	Multidrug/pheromone exporter, ABC superfamily	MDR-type ABC transporters
TrE0012W	112590	-2.53734	-5.80519	NA	NA	NA	siderophore biosynthesis lipase/esterase
TrE0016W	71008	-2.4698	-5.53967	NA	NA	NA	siderophore transporter
TrE0014C	82628	-1.95841	-3.88633	NA	NA	NA	acetyltransferase SidF
TrE0011C	71005	-1.88553	-3.69489	Secondary metabolism	tex20	Nonribosomal peptide synthetase	NRPS siderophore synthase
TrD0323C	38812	-1.81282	-3.51328	NA	NA	NA	iron transporter
TrF0409C	54768	-1.49966	-2.82776	NA	NA	NA	unknown protein
TrA0684C	NA	-1.44596	-2.72444	NA	NA	NA	NA
TrD0649C	NA	-1.39733	-2.63414	NA	NA	NA	NA
TrC1432W	59368	-1.25719	-2.3903	NA	NA	NA	unknown protein, Duf341
TrB0548W	NA	-1.15935	-2.23357	NA	NA	NA	NA
TrA0316W	31812	-1.14455	-2.21078	NA	NA	NA	unknown protein
TrB0388C	4124	-1.10577	-2.15214	Chromatin and histone modification	0	related to SANT_1	myb transcriptional regulator
TrF0974C	107255	-1.096	-2.13762	RAS-GTPases	Arl2	Arl2: ADP-ribosylation factor like 2	ADP-ribosylation factor-like protein 2, Ras small GTPase
TrD0723C	103205	-1.07956	-2.11338	NA	NA	NA	unknown protein
TrB0426W	107848	-1.07173	-2.10195	NA	NA	NA	multicopper oxidase type 1, secreted
TrB0322W	122127	-1.0568	-2.08031	NA	NA	NA	SSCRP
TrD1176C	122556	-1.01784	-2.02488	NA	NA	NA	Short-chain dehydrogenase/reductase
TrB1847W	123850	-1.01038	-2.01445	NA	rla1	NA	60s acid ribosomal protein P1 based on homology to corresponding proteins in fungi and yeasts.
TrF0407C	44362	-0.994183	-1.99195	NA	NA	NA	unknown protein
TrC1311W	106039	-0.971904	-1.96143	NA	rps28	NA	Ribosomal protein S28 based on homology to the corresponding protein of Neurospora crassa.
TrF1134W	81082	-0.969006	-1.95749	NA	NA	NA	aquaglyceroporin
TrC0582W	55039	-0.945831	-1.9263	NA	NA	NA	unknown protein
TrA1443W	76073	-0.907241	-1.87546	NA	NA	NA	U6 snRNA-associated Sm-like protein LSm6
TrF0601C	NA	-0.894967	-1.85957	NA	NA	NA	NA
TrA1396C	105011	-0.856211	-1.81028	NA	NA	NA	Phosphoribosylformimino--aminoimidazole carboxamide ribonucleotide (ProFAR) isomerase
TrE0853C	102659	-0.850136	-1.80267	RAS-GTPases	Arl1	Arl1: ADP-ribosylation factor-like protein 1.	GTPase with a role in regulation of membrane traffic, arl1; G protein of the Ras superfamily, ADP-ribosylation factor
TrD0208W	123202	-0.837447	-1.78689	NA	rla2	NA	60s ribosomal protein rla2
TrA0611W	63868	-0.835551	-1.78454	NA	NA	NA	unknown protein
TrB1006C	121682	-0.834374	-1.78308	Transcription factors	0	hypothetical protein	Zn2Cys6 transcriptional regulator
TrB1382C	64667	-0.813166	-1.75706	NA	NA	NA	unknown protein
TrE0150C	NA	-0.811186	-1.75465	NA	NA	NA	NA
TrA2076W	43225	-0.810458	-1.75377	NA	NA	NA	U6 small nuclear ribonucleoprotein (Lsm3), putative
TrC0674C	56081	-0.806123	-1.74851	NA	NA	NA	unknown protein
TrC1211C	106120	-0.80584	-1.74816	CAZymes	0	0	CE10 esterase/lipase
TrF0070C	64898	-0.797815	-1.73847	NA	NA	NA	unknown protein
TrA1830C	105515	-0.79352	-1.7333	NA	NA	NA	orphan protein
TrA1757W	58753	-0.78316	-1.7209	NA	NA	NA	MmsB, 3-hydroxyisobutyrate dehydrogenase
TrG0461W	NA	-0.76244	-1.69636	NA	NA	NA	NA
TrC1162W	NA	-0.761937	-1.69577	NA	NA	NA	NA
TrB1645W	NA	-0.75995	-1.69343	NA	NA	NA	NA
TrD0796W	43191	-0.759145	-1.69249	NA	NA	NA	unknown protein
TrG0057W	123976	-0.758954	-1.69226	NA	NA	NA	orphan protein
TrB1913W	NA	-0.758454	-1.69168	NA	NA	NA	NA
TrC0611W	2439	-0.755355	-1.68805	NA	NA	NA	Arc15 (N.crassa) ortholog
TrD1325C	2223	-0.753154	-1.68547	NA	NA	NA	succinate-CoA ligase, alpha subunit
TrG0248C	23171	-0.750431	-1.68229	Secondary metabolism	tex1	Nonribosomal peptide synthetase	NRPS, alamethicine synthase
TrE1074W	102846	-0.746383	-1.67758	NA	NA	NA	unknown protein
TrA0359W	77056	-0.744309	-1.67517	NA	NA	NA	vacuolar protein sorting 55
TrF0013C	43418	-0.742305	-1.67285	NA	NA	NA	unknown protein
TrC0890W	34277	-0.736184	-1.66576	NA	NA	NA	unknown protein
TrF0745W	121883	-0.735475	-1.66495	NA	NA	NA	orphan secreted protein
TrA1514W	57613	-0.729476	-1.65804	NA	NA	NA	exonuclease family protein
TrB0594C	78233	-0.718549	-1.64553	NA	rps21	NA	40s ribosomal protein S21 based on homolgoy to the corresponding protein in Giberella zeae.
TrE0569W	43615	-0.717623	-1.64447	NA	NA	NA	eukaryotic translation initiation factor 2, subunit 1 alpha, 35kDa.
TrE0204W	80340	-0.716695	-1.64341	CAZymes	0	0	GT32 ?-1,6-mannosyltransferase
TrC1021W	103537	-0.708822	-1.63447	NA	NA	NA	GCN5-N-acetyltransferase
TrF0918C	22284	-0.707284	-1.63273	NA	NA	NA	unknown protein
TrA1754W	58321	-0.706785	-1.63216	NA	NA	NA	ubiquitin-conjugating enzyme
TrG0725W	21653	-0.705236	-1.63041	NA	NA	NA	DNA replication complex GINS protein PSF1, putative
TrG0808C	104400	-0.700995	-1.62563	NA	NA	NA	lipase/esterase (?/߀ fold)
TrC1161W	NA	-0.698194	-1.62247	NA	NA	NA	NA
TrD0385W	NA	-0.695567	-1.61952	NA	NA	NA	NA
TrA0889C	110647	-0.693643	-1.61736	NA	NA	NA	Unknown protein
TrD1172W	49517	-0.686937	-1.60986	NA	NA	NA	unknown protein
TrG0955C	56792	-0.686821	-1.60973	NA	NA	NA	SSCRP
TrB1911C	81730	-0.684134	-1.60674	NA	NA	NA	glutaredoxin
TrE0779W	102599	-0.681744	-1.60408	NA	NA	NA	unknown protein
TrE0815C	73790	-0.680586	-1.60279	NA	NA	NA	Mitochondrial ATP synthase epsilon chain domain-containing, putative
TrD0714W	119875	-0.678969	-1.601	NA	NA	NA	acyl-CoA thioesterase
TrD0904W	NA	-0.677522	-1.59939	NA	NA	NA	NA
TrG0013W	39535	-0.674878	-1.59646	NA	NA	NA	mannitol-1-phosphate dehydrogenase
TrB1417W	64778	-0.674	-1.59549	NA	NA	NA	unknown protein
TrC0319W	108211	-0.671601	-1.59284	NA	NA	NA	unknown protein
TrA0392C	47175	-0.67007	-1.59115	NA	NA	NA	Aa_transTransmembrane amino acid transporter protein
TrA0950C	23050	-0.668787	-1.58974	NA	NA	NA	unknown protein
TrB1223W	33960	-0.668723	-1.58967	NA	NA	NA	prefoldin subunit 6, putative
TrA0018C	60149	-0.668088	-1.58897	NA	NA	NA	unknown protein DUF227
TrE0357W	NA	-0.667709	-1.58855	NA	NA	NA	NA
TrD0325W	109746	-0.660825	-1.58099	Secondary metabolism	0	0	cytochrome P450 monooxygenase, putative
TrA0639W	63653	-0.649405	-1.56852	NA	NA	NA	ankyrin
TrA0634C	108537	-0.648511	-1.56755	NA	NA	NA	unknown protein
TrG0334W	65623	-0.648485	-1.56752	NA	NA	NA	Sec61 gamma subunit
TrB0123W	51707	-0.646487	-1.56535	NA	NA	NA	mitochondrial import inner membrane translocase subunit tim-17
TrG0982C	120370	-0.643105	-1.56169	NA	NA	NA	unknown protein
TrD1070W	79395	-0.640108	-1.55845	NA	NA	NA	unknown protein
TrD0520W	43371	-0.637646	-1.55579	NA	NA	NA	unknown protein
TrE0341W	66286	-0.635561	-1.55354	NA	NA	NA	unknown protein
TrE0404W	52185	-0.630768	-1.54839	NA	NA	NA	actin filament-coating protein tropomyosin, putative
TrF1065C	123460	-0.62487	-1.54207	NA	NA	NA	unknown protein
TrB0169C	68436	-0.622978	-1.54005	NA	NA	NA	unknown protein
TrG0494W	122868	-0.617516	-1.53423	NA	NA	NA	ThrA Homoserine dehydrogenase
TrC1283C	121219	-0.616993	-1.53368	NA	NA	NA	ribosomal protein L11
TrA0343W	59936	-0.61476	-1.5313	NA	NA	NA	unknown protein
TrE0445W	69287	-0.610832	-1.52714	NA	NA	NA	unknown protein
TrF0171W	122813	-0.609053	-1.52526	NA	NA	NA	orphan protein
TrG0312C	NA	-0.605878	-1.5219	NA	NA	NA	NA
TrE0691C	54086	-0.603671	-1.51958	NA	NA	NA	short chain dehydrognease/reductase
TrA1154W	57397	-0.603237	-1.51912	NA	NA	NA	unknown protein
TrB1123W	112212	-0.599897	-1.51561	NA	NA	NA	unknown protein
TrC0341W	NA	-0.595104	-1.51058	NA	NA	NA	NA
TrB0877C	3739	-0.593307	-1.5087	CAZymes	0	candidate b-xylosidase	GH43 ?-xylosidase/?-L-arabinofuranosidase
TrB0194W	68640	-0.59205	-1.50739	Transcription factors	0	hypothetical protein	unknown protein
TrE0276C	NA	-0.59133	-1.50663	NA	NA	NA	NA
TrD0067C	66563	-0.590395	-1.50566	NA	NA	NA	unknown protein
TrA0016C	121499	-0.58974	-1.50498	NA	NA	NA	unknown protein
TrB0529C	48486	-0.585088	-1.50013	NA	NA	NA	unknown protein
TrG0325C	4905	-0.582746	-1.4977	NA	NA	NA	unknown protein
TrG0512W	65380	-0.582401	-1.49734	Glycosylation	0	related to S. cerevisiae EDEM3	GH47 ?-1,2-mannosidase
TrB0953C	47795	-0.582373	-1.49731	NA	NA	NA	ribosomal protein S10

## Sheet: table legend
Column name	Explanation
ID Li et al., 2018	Gene ID taken from [19]
JGI v2.0 protein ID	Protein ID taken from https://mycocosm.jgi.doe.gov/Trire2/Trire2.home.html
log2 fold change	Log2 fold change
fold change	Fold change
TOPIC (Annotation Schmoll et al., 2016)	Topic taken from [42]
gene name (Annotation Schmoll et al., 2016)	Gene Id taken from [42]
description (Annotation Schmoll et al., 2016)	Description taken from [42]
description (Annotation Druzhinina et al., 2016)	Description taken from [63]
