# Supplementary material for: RGS4 impacts carbohydrate and siderophore metabolism in Trichoderma reesei
Source: BMC Genomics. 2023 Jul 3;24:372. doi: 10.1186/s12864-023-09467-2 (PMC10316542; doi:10.1186/s12864-023-09467-2)
Supplement: Supplementary file 3 — Additional file 3. [file 12864_2023_9467_MOESM3_ESM.xlsx]

## Sheet: wildtype QM6a
Supplementary Table 3 - Biolog measurements for wild-type (QM6a) and Δrgs4 in constant light and constant darkness. Absorbances at 750 nm meassured after 72 h, 96 h, 120 h and 144 h for 95 differen carbon sources.
	LIGHT												DARKNESS
carbon source	72 h			96 h			120 h			144 h			72 h			96 h			120 h			144 h
	replicate 1	replicate 2	replicate 3	replicate 1	replicate 2	replicate 3	replicate 1	replicate 2	replicate 3	replicate 1	replicate 2	replicate 3	replicate 1	replicate 2	replicate 3	replicate 1	replicate 2	replicate 3	replicate 1	replicate 2	replicate 3	replicate 1	replicate 2	replicate 3
2-Amino Ethanol	0.294	0.245	0.22	0.258	0.243	0.236	0.254	0.219	0.172	0.307	0.308	0.184	0.335	0.349	0.338	0.458	0.367	0.361	0.442	0.421	0.407	0.382	0.387	0.411
2-Keto-D-Gluconic Acid	0.915	0.948	1.009	0.962	1.088	1.337	1.082	1.307	1.615	1.168	1.362	1.612	0.695	0.767	0.776	0.851	0.757	0.716	0.725	0.702	0.67	0.677	0.683	0.696
Adenosine	0.646	0.502	0.516	0.806	0.725	0.831	1.004	0.999	1.033	1.061	1.138	1.263	0.558	0.538	0.543	0.745	0.632	0.641	0.951	0.88	0.826	1.135	1.073	1.088
Adenosine-5'- Monophosphate	0.351	0.347	0.387	0.512	0.469	0.525	0.946	0.794	0.903	1.038	0.99	1.042	0.361	0.362	0.426	0.473	0.482	0.542	0.724	0.75	0.749	0.988	0.986	1.021
Adonitol	1.817	1.668	1.66	1.889	1.81	1.835	1.857	1.869	1.869	1.799	1.855	1.891	1.015	0.964	0.952	1.208	1.111	1.073	1.234	1.168	1.135	1.218	1.188	1.179
Alaninamide	0.555	0.395	0.343	0.405	0.307	0.309	0.314	0.299	0.276	0.272	0.189	0.235	0.338	0.429	0.505	0.591	0.528	0.461	0.456	0.474	0.448	0.409	0.446	0.496
Amygdalin	0.822	0.764	0.692	0.755	0.812	0.752	0.755	0.856	0.773	0.711	0.811	0.765	0.675	0.738	0.694	0.718	0.73	0.659	0.664	0.745	0.635	0.607	0.795	0.698
Arbutin	0.94	0.826	0.803	0.821	0.702	0.723	0.624	0.588	0.586	0.478	0.461	0.483	0.801	0.86	0.815	0.792	0.813	0.723	0.657	0.696	0.626	0.525	0.603	0.565
Bromosuccinic Acid	0.755	0.599	0.522	0.656	0.61	0.582	0.588	0.63	0.58	0.534	0.549	0.598	0.546	0.596	0.644	0.84	0.724	0.697	0.764	0.725	0.741	0.711	0.696	0.789
D-Arabinose	1.142	1.03	1.075	1.569	1.533	1.582	1.757	1.796	1.768	1.808	1.866	1.889	0.625	0.631	0.584	1.1	1.013	0.919	1.274	1.219	1.178	1.365	1.351	1.343
D-Arabitol	1.387	1.239	1.245	1.268	1.178	1.172	1.167	1.139	1.107	1.071	1.057	1.062	1.2	1.247	1.198	1.281	1.287	1.19	1.258	1.227	1.172	1.168	1.201	1.177
D-Cellobiose	0.996	1.069	0.993	0.909	1.02	0.935	0.834	0.94	0.899	0.806	0.882	0.878	1.08	1.073	1.06	1.051	1.032	1.018	1.035	0.995	0.976	0.95	0.927	0.913
Dextrin	1.18	1.046	0.956	1.073	0.983	0.962	1.04	1.014	0.973	1.031	1.014	1.001	0.981	1.035	1.061	1.133	1.087	1.023	1.104	1.05	1.052	1.121	1.086	1.124
D-Fructose	2.08	1.971	1.87	1.948	1.822	1.78	1.808	1.754	1.698	1.739	1.675	1.646	1.27	1.319	1.305	1.384	1.347	1.274	1.294	1.28	1.244	1.258	1.261	1.258
D-Galactose	1.825	1.672	1.532	1.713	1.579	1.508	1.55	1.5	1.415	1.436	1.416	1.357	1.335	1.367	1.372	1.416	1.378	1.347	1.335	1.312	1.292	1.295	1.279	1.278
D-Galacturonic Acid	0.534	0.363	0.337	1.077	0.812	0.782	1.48	1.312	1.195	1.347	1.327	1.18	0.412	0.512	0.481	0.934	0.87	0.726	1.048	1.102	0.891	0.963	1.036	0.862
D-Gluconic Acid	0.921	0.792	0.697	0.99	0.907	0.894	0.973	1.015	0.956	0.97	1.017	1.021	0.638	0.669	0.719	0.961	0.909	0.796	1.006	0.958	0.896	1.034	1.019	1.01
D-Glucosamine	0.93	0.723	0.731	1.008	0.891	0.934	1.088	1.129	1.058	1.127	1.234	1.198	0.674	0.661	0.69	0.931	0.845	0.767	0.927	0.88	0.836	0.948	0.931	0.923
D-Glucuronic Acid	0.884	0.796	0.624	1.078	0.905	0.827	0.985	0.957	0.898	0.953	0.874	0.873	0.575	0.69	0.736	0.862	0.827	0.771	0.848	0.844	0.85	0.771	0.81	0.865
D-Lactic Acid Methyl Ester	0.62	0.541	0.43	0.479	0.444	0.409	0.393	0.422	0.373	0.332	0.34	0.336	0.388	0.541	0.555	0.646	0.591	0.49	0.494	0.489	0.444	0.434	0.461	0.481
D-Malic Acid	0.653	0.572	0.456	0.558	0.524	0.5	0.502	0.569	0.51	0.454	0.533	0.545	0.414	0.484	0.566	0.681	0.618	0.553	0.615	0.565	0.56	0.583	0.575	0.632
D-Mannitol	1.608	1.53	1.455	1.459	1.436	1.358	1.35	1.374	1.277	1.268	1.299	1.242	1.225	1.244	1.24	1.268	1.24	1.225	1.242	1.276	1.216	1.187	1.221	1.207
D-Mannose	1.269	1.218	1.108	1.234	1.13	1.082	1.148	1.123	1.048	1.093	1.046	1.023	1.169	1.242	1.273	1.305	1.264	1.189	1.202	1.17	1.152	1.107	1.112	1.144
D-Melezitose	0.68	0.555	0.448	0.497	0.465	0.482	0.46	0.464	0.467	0.451	0.425	0.471	0.468	0.584	0.575	0.679	0.629	0.536	0.575	0.551	0.508	0.51	0.521	0.531
D-Melibiose	1.361	1.427	1.417	1.748	1.711	1.652	2	1.961	1.876	1.995	2.042	2.037	1.008	1.108	1.13	1.24	1.207	1.149	1.261	1.234	1.225	1.333	1.32	1.352
D-Psicose	0.819	0.689	0.588	0.771	0.655	0.643	0.788	0.75	0.706	0.709	0.707	0.742	0.597	0.657	0.7	0.818	0.793	0.69	0.754	0.736	0.703	0.722	0.755	0.773
D-Raffinose	0.942	0.913	1.096	1.086	1.132	1.471	1.001	1.227	1.574	0.893	1.094	1.524	0.948	0.991	1.038	1.175	1.138	1.062	1.098	1.086	1.059	1.042	1.056	1.084
D-Ribose	1.976	1.873	1.792	1.936	1.98	1.887	1.803	1.918	1.803	1.725	1.896	1.783	1.117	1.11	1.121	1.128	1.077	1.101	1.101	1.104	1.098	1.066	1.075	1.098
D-Saccharic Acid	0.585	0.423	0.409	0.539	0.504	0.483	0.447	0.523	0.463	0.39	0.449	0.461	0.391	0.395	0.399	0.533	0.44	0.448	0.535	0.521	0.506	0.475	0.475	0.518
D-Sorbitol	1.285	1.236	0.794	1.889	1.888	1.439	2.072	2.128	1.882	2.141	2.212	2.009	0.772	0.816	0.855	1.277	1.155	1.104	1.472	1.393	1.369	1.446	1.458	1.489
D-Tagatose	0.918	0.824	0.697	1.193	1.271	1.249	1.453	1.542	1.752	1.684	1.592	1.848	0.565	0.663	0.76	0.959	0.922	0.874	1.283	1.157	1.071	1.435	1.22	1.212
D-Trehalose	1.386	1.322	1.207	1.183	1.216	1.147	1.051	1.313	1.075	1.007	1.224	1.098	1.229	1.315	1.359	1.361	1.344	1.263	1.142	1.127	1.096	1.061	1.085	1.107
D-Xylose	1.839	1.589	1.404	1.749	1.58	1.387	1.681	1.689	1.496	1.601	1.633	1.44	1.063	1.054	1.057	1.052	1.016	1.018	0.973	0.974	0.966	0.887	0.861	0.883
Fumaric Acid	0.869	0.829	0.666	0.878	0.886	0.861	0.765	0.863	0.867	0.668	0.736	0.82	0.613	0.686	0.75	0.966	0.885	0.813	0.987	0.939	0.913	0.963	0.962	0.993
Gentiobiose	1.253	1.145	1.09	1.091	1.045	1.04	1.021	1.031	1.004	0.945	0.967	0.973	1.101	1.162	1.197	1.186	1.161	1.092	1.088	1.043	1.045	0.99	0.965	1.007
Glucose-1-Phosphate	0.595	0.428	0.381	0.599	0.546	0.511	0.633	0.665	0.585	0.662	0.643	0.616	0.386	0.436	0.453	0.584	0.562	0.552	0.621	0.646	0.619	0.62	0.67	0.693
Glucuronamide	0.381	0.297	0.185	0.264	0.232	0.216	0.216	0.263	0.205	0.201	0.207	0.201	0.176	0.24	0.282	0.41	0.366	0.267	0.345	0.361	0.28	0.303	0.353	0.331
Glycerol	1.837	1.684	1.61	1.99	1.903	1.884	1.835	1.828	1.812	1.745	1.735	1.755	1.072	1.092	1.086	1.271	1.239	1.186	1.143	1.142	1.107	1.081	1.095	1.085
Glycogen	1.489	1.388	1.333	1.703	1.624	1.574	1.785	1.682	1.609	1.74	1.639	1.631	0.971	1.053	1.095	1.31	1.291	1.197	1.205	1.212	1.159	1.156	1.183	1.167
Glycyl-L-Glutamic Acid	0.627	0.578	0.645	0.805	0.775	0.827	0.824	0.902	0.953	0.856	0.939	1.008	0.584	0.585	0.583	0.675	0.671	0.672	0.811	0.795	0.777	0.845	0.826	0.832
i-Erythritol	2.132	2.142	2.064	1.973	1.992	1.99	1.844	1.905	1.906	1.757	1.815	1.848	1.215	1.317	1.37	1.331	1.328	1.307	1.19	1.18	1.218	1.095	1.088	1.169
Lactulose	1.154	1.163	1.187	1.059	1.116	1.205	0.988	1.106	1.183	1.005	1.061	1.215	0.835	0.912	0.947	0.979	0.951	0.865	0.896	0.863	0.848	0.904	0.868	0.893
L-Alanine	1.057	0.962	0.928	0.889	0.889	0.886	0.763	0.851	0.834	0.703	0.784	0.856	0.856	0.969	0.969	1.05	1.02	0.901	0.919	0.948	0.873	0.838	0.892	0.894
L-Alanyl-Glycine	1.016	0.996	1.015	1.056	1.124	1.213	0.962	1.178	1.231	0.886	1.101	1.189	0.828	0.822	0.873	1.235	1.03	0.959	1.217	0.986	0.95	1.131	0.972	1.014
L-Arabinose	1.951	1.813	1.829	1.784	1.734	1.745	1.34	1.674	1.607	0.923	1.506	1.04	1.015	1.04	1.017	1.075	1.055	0.992	0.919	0.879	0.856	0.82	0.831	0.828
L-Asparagine	0.882	0.746	0.718	0.769	0.717	0.753	0.65	0.695	0.682	0.556	0.58	0.62	0.719	0.71	0.831	1.004	0.9	0.883	0.938	0.888	0.901	0.831	0.836	0.912
L-Aspartic Acid	0.78	0.676	0.654	0.644	0.672	0.682	0.528	0.655	0.643	0.437	0.551	0.601	0.722	0.697	0.775	1.001	0.869	0.849	0.96	0.923	0.897	0.898	0.887	0.926
L-Fucose	0.719	0.573	0.464	0.998	0.849	0.812	1.404	1.322	1.265	1.765	1.66	1.643	0.416	0.507	0.515	0.689	0.657	0.58	0.719	0.691	0.674	0.935	0.849	0.899
L-Glutamic Acid	0.898	0.786	0.798	0.819	0.886	0.96	0.684	0.897	0.973	0.615	0.824	0.922	0.789	0.787	0.768	0.91	0.91	0.871	0.939	0.949	0.909	0.871	0.874	0.855
L-Lactic Acid	0.709	0.646	0.513	0.592	0.569	0.545	0.546	0.594	0.543	0.493	0.531	0.541	0.48	0.599	0.628	0.724	0.694	0.604	0.644	0.64	0.608	0.621	0.636	0.669
L-Malic Acid	0.822	0.654	0.559	0.808	0.707	0.704	0.706	0.725	0.715	0.613	0.622	0.674	0.492	0.512	0.615	0.808	0.688	0.656	0.753	0.706	0.703	0.794	0.729	0.795
L-Ornithine	0.892	0.708	0.739	1.1	0.994	0.999	1.167	1.137	1.171	1.099	1.01	1.165	0.682	0.68	0.687	0.933	0.878	0.895	0.945	0.912	0.934	0.887	0.88	0.944
L-Phenylalanine	0.537	0.371	0.376	0.491	0.446	0.423	0.453	0.473	0.413	0.43	0.426	0.396	0.618	0.38	0.335	0.758	0.388	0.367	0.771	0.483	0.458	0.721	0.497	0.508
L-Proline	1.061	0.952	0.91	1.227	1.154	1.104	1.298	1.278	1.165	1.234	1.141	1.147	0.824	0.815	0.812	1.061	0.969	0.96	1.165	1.107	1.104	1.185	1.169	1.192
L-Pyroglutamic Acid	1.036	0.895	0.912	1.072	1.028	0.973	0.938	0.854	0.885	0.862	0.903	0.874	0.793	0.775	0.788	1.046	0.92	0.937	1.098	1.062	1.05	1.076	1.009	1.05
L-Rhamnose	0.75	0.539	0.592	0.856	0.715	0.801	1.175	1.054	1.229	1.286	1.09	1.244	0.63	0.618	0.599	0.886	0.836	0.764	1.135	1.144	1.005	1.31	1.33	1.236
L-Serine	0.622	0.545	0.408	0.425	0.405	0.408	0.634	0.621	0.802	0.642	0.692	0.823	0.559	0.553	0.559	0.775	0.715	0.719	0.741	0.765	0.743	0.701	0.718	0.753
L-Sorbose	0.6	0.502	0.372	0.392	0.379	0.37	0.365	0.392	0.364	0.333	0.349	0.373	0.278	0.433	0.462	0.557	0.478	0.433	0.454	0.41	0.421	0.422	0.396	0.478
L-Threonine	0.411	0.272	0.209	0.25	0.374	0.365	0.384	0.481	0.57	0.398	0.512	0.63	0.338	0.344	0.356	0.457	0.362	0.38	0.468	0.434	0.45	0.443	0.436	0.488
Maltitol	0.743	0.653	0.539	0.809	0.698	0.672	0.862	0.826	0.792	0.928	0.887	0.926	0.595	0.648	0.693	0.905	0.867	0.782	0.944	0.92	0.908	1.056	1.044	1.077
Maltose	1.416	1.339	1.279	1.984	1.9	1.821	2.092	2.088	1.952	2.083	2.102	1.968	1.043	1.043	1.11	1.522	1.42	1.369	1.536	1.487	1.494	1.508	1.482	1.53
Maltotriose	1.911	1.696	1.648	1.822	1.669	1.629	1.681	1.606	1.56	1.62	1.554	1.512	1.259	1.244	1.201	1.369	1.311	1.236	1.362	1.311	1.243	1.311	1.293	1.24
m-Inositol	0.738	0.594	0.511	0.643	0.545	0.569	0.69	0.596	0.633	0.73	0.621	0.718	0.453	0.563	0.609	0.686	0.666	0.609	0.633	0.625	0.626	0.661	0.662	0.709
N-Acetly-Lglutamic Acid	0.636	0.448	0.377	0.489	0.371	0.358	0.407	0.374	0.344	0.36	0.303	0.464	0.441	0.538	0.603	0.72	0.638	0.583	0.666	0.646	0.626	0.682	0.674	0.738
N-Acetyl-DGalactosamine	0.506	0.276	0.283	0.415	0.313	0.327	0.355	0.334	0.319	0.307	0.296	0.305	0.328	0.324	0.334	0.462	0.401	0.363	0.405	0.374	0.35	0.381	0.362	0.378
N-Acetyl-DGlucosamine	1.912	1.417	1.081	1.9	1.379	1.094	1.868	1.391	1.031	1.797	1.294	0.981	0.969	1	0.998	1.065	1.045	0.99	1.036	1.002	0.967	0.984	0.985	0.99
N-Acetyl-DMannosamine	0.577	0.362	0.347	0.487	0.379	0.377	0.396	0.401	0.363	0.341	0.351	0.353	0.371	0.409	0.382	0.512	0.507	0.418	0.462	0.453	0.401	0.418	0.437	0.429
Palatinose	0.883	0.774	0.69	0.891	0.794	0.821	0.96	0.906	0.919	0.941	0.972	1.015	0.707	0.785	0.827	1.019	1.002	0.925	1.04	1.047	1.021	1.081	1.108	1.131
p-Hydroxyphenylacetic Acid	0.542	0.452	0.338	0.412	0.312	0.32	0.338	0.316	0.287	0.294	0.259	0.264	0.34	0.495	0.523	0.562	0.55	0.454	0.435	0.441	0.408	0.39	0.42	0.452
Putrescine	0.48	0.341	0.316	0.39	0.337	0.308	0.316	0.311	0.211	0.932	0.765	0.351	0.36	0.368	0.358	0.434	0.36	0.349	0.459	0.405	0.386	0.379	0.381	0.388
Quinic Acid	0.637	0.4	0.412	0.593	0.477	0.479	0.554	0.558	0.54	0.618	0.64	0.656	0.407	0.397	0.393	0.478	0.457	0.45	0.574	0.556	0.536	0.641	0.625	0.618
Salicin	0.974	0.933	0.856	0.634	0.615	0.633	0.459	0.503	0.476	0.393	0.418	0.441	0.763	0.894	0.972	0.816	0.798	0.743	0.533	0.565	0.559	0.455	0.477	0.561
Sebacic Acid	0.479	0.298	0.292	0.403	0.272	0.31	0.377	0.312	0.358	0.381	0.279	0.437	0.398	0.439	0.57	0.551	0.449	0.393	0.525	0.448	0.463	0.505	0.426	0.524
Sedoheptulosan	0.729	0.591	0.482	0.47	0.434	0.444	0.412	0.423	0.401	0.385	0.373	0.408	0.465	0.548	0.599	0.688	0.592	0.533	0.517	0.478	0.467	0.445	0.425	0.484
Stachyose	1.928	1.82	1.723	2.014	1.965	1.932	1.991	1.981	1.906	1.917	1.883	1.886	1.131	1.204	1.242	1.384	1.307	1.252	1.296	1.248	1.225	1.273	1.25	1.3
Succinamic Acid	0.733	0.507	0.458	0.66	0.561	0.568	0.579	0.572	0.542	0.521	0.486	0.539	0.476	0.566	0.635	0.734	0.66	0.607	0.602	0.609	0.59	0.532	0.551	0.609
Succinic Acid	0.749	0.644	0.542	0.783	0.777	0.739	0.671	0.794	0.667	0.584	0.658	0.615	0.464	0.579	0.652	0.802	0.748	0.693	0.765	0.775	0.767	0.728	0.744	0.818
Succinic Acid Mono-Methyl Ester	0.473	0.437	0.294	0.494	0.531	0.461	0.551	0.678	0.55	0.62	0.664	0.576	0.297	0.39	0.439	0.824	0.692	0.647	0.937	0.894	0.847	0.961	1.032	1.044
Sucrose	0.675	0.585	0.472	0.479	0.453	0.465	0.447	0.458	0.447	0.416	0.405	0.438	0.447	0.56	0.602	0.66	0.655	0.547	0.541	0.556	0.507	0.497	0.524	0.54
Turanose	0.911	0.825	0.795	0.795	0.822	0.91	0.847	0.918	1.01	0.888	0.942	1.107	0.748	0.808	0.861	1.038	0.977	0.909	1.034	0.984	0.98	1.071	1.05	1.104
Tween 80	0.779	0.621	0.614	0.771	0.681	0.672	0.7	0.665	0.639	0.643	0.624	0.611	0.742	0.708	0.743	0.861	0.78	0.799	0.839	0.782	0.794	0.875	0.753	0.797
Uridine	0.457	0.32	0.297	0.533	0.341	0.304	0.521	0.339	0.291	0.336	0.293	0.274	0.343	0.344	0.343	0.38	0.34	0.341	0.394	0.383	0.384	0.353	0.349	0.379
Water	0.342	0.297	0.302	0.364	0.299	0.306	0.3	0.295	0.302	0.285	0.29	0.298	0.356	0.361	0.374	0.357	0.361	0.374	0.387	0.362	0.375	0.429	0.349	0.379
Xylitol	1.143	1.068	1.201	1.11	1.147	1.521	1.06	1.181	1.639	1.027	1.125	1.719	0.942	0.917	1.011	1.71	1.487	1.5	1.904	1.725	1.807	1.966	1.885	1.965
α-Cyclodextrin	0.486	0.284	0.288	0.413	0.305	0.305	0.367	0.313	0.291	0.328	0.282	0.281	0.545	0.582	0.562	0.586	0.565	0.543	0.563	0.578	0.529	0.595	0.547	0.545
α-D-Glucose	1.076	0.958	0.95	0.991	0.908	0.903	0.915	0.882	0.87	0.869	0.833	0.842	1.079	1.058	1.033	1.087	1.021	0.977	1.042	0.989	0.955	0.97	0.952	0.935
α-D-Lactose	1.977	1.824	1.471	1.837	1.755	1.536	1.725	1.668	1.454	1.613	1.577	1.398	1.175	1.276	1.294	1.305	1.272	1.209	1.17	1.109	1.143	1.099	1.032	1.129
α-Keto-glutaric Acid	0.721	0.636	0.561	0.668	0.613	0.632	0.618	0.649	0.628	0.563	0.581	0.607	0.459	0.569	0.603	0.809	0.753	0.645	0.751	0.747	0.71	0.751	0.761	0.8
α-Methyl-DGalactoside	0.884	0.844	0.758	0.949	0.974	1.038	1.125	1.234	1.329	1.348	1.516	1.655	0.695	0.787	0.841	1.179	1.094	1.062	1.578	1.466	1.444	1.786	1.632	1.694
α-Methyl-DGlucoside	0.768	0.627	0.5	0.638	0.522	0.503	0.584	0.509	0.473	0.482	0.445	0.456	0.444	0.589	0.622	0.695	0.672	0.597	0.563	0.59	0.568	0.527	0.572	0.613
β-Cyclodextrin	0.426	0.297	0.253	0.332	0.278	0.273	0.288	0.304	0.274	0.256	0.274	0.276	0.348	0.375	0.423	0.556	0.452	0.406	0.495	0.42	0.414	0.547	0.433	0.484
β-Hydroxy-butyric Acid	0.638	0.529	0.408	0.554	0.478	0.499	0.483	0.484	0.481	0.432	0.422	0.473	0.446	0.53	0.581	0.707	0.637	0.57	0.609	0.576	0.56	0.564	0.561	0.608
β-Methyl-DGalactoside	0.688	0.602	0.492	0.606	0.5	0.497	0.564	0.505	0.493	0.469	0.464	0.502	0.493	0.583	0.641	0.741	0.672	0.603	0.623	0.621	0.584	0.588	0.616	0.629
β-Methyl-DGlucoside	1.921	1.914	1.711	1.918	1.911	1.814	1.904	1.967	1.843	1.834	1.945	1.887	1.204	1.288	1.318	1.435	1.383	1.32	1.376	1.328	1.333	1.368	1.331	1.397
γ-Amino-butyric Acid	1.801	1.825	1.626	1.896	2.006	1.835	1.786	2.045	1.778	1.682	1.911	1.773	1.082	1.079	1.145	1.153	1.06	1.176	1.179	1.129	1.214	1.149	1.103	1.218
γ-Hydroxy-butyric Acid	0.692	0.659	0.517	0.637	0.605	0.569	0.548	0.592	0.519	0.484	0.517	0.493	0.401	0.534	0.593	0.706	0.63	0.573	0.575	0.561	0.554	0.524	0.547	0.599

## Sheet: Δrgs4
	LIGHT												DARKNESS
carbon source	72 h			96 h			120 h			144 h			72 h			96 h			120 h			144 h
	replicate 1	replicate 2	replicate 3	replicate 1	replicate 2	replicate 3	replicate 1	replicate 2	replicate 3	replicate 1	replicate 2	replicate 3	replicate 1	replicate 2	replicate 3	replicate 1	replicate 2	replicate 3	replicate 1	replicate 2	replicate 3	replicate 1	replicate 2	replicate 3
2-Amino Ethanol	0.195	0.193	0.212	0.217	0.247	0.335	0.226	0.442	0.346	0.218	0.373	0.316	0.339	0.348	0.342	0.362	0.371	0.364	0.39	0.414	0.405	0.38	0.409	0.391
2-Keto-D-Gluconic Acid	0.918	0.981	0.81	1.314	1.42	1.045	1.278	1.374	0.992	1.253	1.349	0.962	0.735	0.741	0.735	0.676	0.679	0.696	0.692	0.691	0.739	0.664	0.673	0.71
Adenosine	0.488	0.484	0.51	0.755	0.884	0.834	0.796	1.247	1.024	0.914	1.198	1.052	0.513	0.518	0.54	0.6	0.616	0.629	0.673	0.705	0.721	0.898	0.917	0.92
Adenosine-5'- Monophosphate	0.32	0.347	0.495	0.412	0.513	0.591	0.662	0.718	0.757	0.735	0.794	0.986	0.381	0.383	0.356	0.487	0.491	0.472	0.578	0.585	0.582	0.91	0.839	0.903
Adonitol	1.564	1.448	1.468	1.778	1.751	1.696	1.862	1.823	1.767	1.871	1.822	1.782	0.91	0.915	0.927	1.004	1.031	1.038	1.082	1.112	1.124	1.112	1.148	1.146
Alaninamide	0.306	0.283	0.294	0.415	0.255	0.265	0.117	0.304	0.253	0.121	0.33	0.303	0.406	0.4	0.413	0.421	0.415	0.398	0.498	0.488	0.535	0.483	0.482	0.516
Amygdalin	0.675	0.688	0.635	0.718	0.738	0.649	0.766	0.778	0.703	0.754	0.774	0.702	0.727	0.695	0.705	0.637	0.619	0.629	0.648	0.615	0.63	0.686	0.664	0.63
Arbutin	0.795	0.794	0.825	0.741	0.735	0.713	0.628	0.622	0.588	0.518	0.522	0.489	0.799	0.833	0.818	0.709	0.742	0.727	0.615	0.633	0.641	0.523	0.552	0.55
Bromosuccinic Acid	0.554	0.525	0.521	0.633	0.603	0.555	0.632	0.612	0.576	0.642	0.632	0.584	0.568	0.573	0.545	0.628	0.641	0.593	0.726	0.73	0.718	0.726	0.741	0.72
D-Arabinose	0.973	1.098	1.06	1.443	1.527	1.492	1.572	1.618	1.577	1.714	1.749	1.691	0.577	0.612	0.565	0.882	0.954	0.894	1.178	1.198	1.185	1.315	1.355	1.319
D-Arabitol	1.156	1.132	1.111	1.139	1.109	1.059	1.088	1.068	1.024	1.026	1.029	0.997	1.136	1.149	1.148	1.103	1.126	1.116	1.104	1.104	1.129	1.077	1.089	1.101
D-Cellobiose	1.004	1.028	1.008	0.946	0.964	0.948	0.903	0.925	0.908	0.869	0.89	0.878	1.034	1.006	1.027	0.984	0.983	0.978	0.952	0.946	0.942	0.908	0.89	0.891
Dextrin	0.903	0.863	0.855	0.921	0.888	0.85	0.93	0.913	0.892	0.972	0.957	0.936	0.938	0.981	0.967	0.922	0.953	0.943	0.98	1.037	1.031	1.033	1.086	1.075
D-Fructose	1.624	1.525	1.413	1.592	1.516	1.373	1.499	1.442	1.319	1.432	1.396	1.285	1.283	1.277	1.289	1.252	1.248	1.264	1.25	1.245	1.289	1.228	1.226	1.258
D-Galactose	1.374	1.311	1.344	1.437	1.378	1.381	1.368	1.317	1.328	1.301	1.267	1.283	1.298	1.28	1.294	1.305	1.295	1.311	1.28	1.267	1.304	1.246	1.234	1.263
D-Galacturonic Acid	0.482	0.428	0.542	0.941	0.882	1.006	1.232	1.176	1.3	1.178	1.105	1.241	0.445	0.522	0.45	0.761	0.938	0.76	1.023	1.171	1.02	0.97	1.109	0.961
D-Gluconic Acid	0.678	0.652	0.598	0.865	0.819	0.748	0.934	0.888	0.822	0.981	0.948	0.876	0.609	0.601	0.611	0.688	0.737	0.707	0.839	0.847	0.902	0.892	0.916	0.965
D-Glucosamine	0.633	0.637	0.648	0.802	0.816	0.777	0.903	0.913	0.869	0.994	1.006	0.959	0.636	0.641	0.635	0.723	0.75	0.726	0.847	0.833	0.86	0.903	0.903	0.905
D-Glucuronic Acid	0.603	0.57	0.547	0.708	0.703	0.621	0.802	0.817	0.728	0.783	0.811	0.706	0.62	0.637	0.622	0.726	0.738	0.719	0.826	0.861	0.856	0.792	0.818	0.805
D-Lactic Acid Methyl Ester	0.374	0.347	0.341	0.376	0.362	0.339	0.335	0.346	0.34	0.345	0.348	0.339	0.462	0.448	0.459	0.464	0.46	0.443	0.513	0.501	0.541	0.474	0.487	0.498
D-Malic Acid	0.415	0.405	0.421	0.469	0.475	0.455	0.466	0.489	0.475	0.521	0.537	0.507	0.432	0.451	0.452	0.435	0.495	0.462	0.555	0.573	0.613	0.569	0.599	0.607
D-Mannitol	1.213	1.207	1.162	1.173	1.155	1.118	1.089	1.065	1.086	1.035	1.02	1.054	1.181	1.173	1.188	1.144	1.135	1.156	1.149	1.138	1.168	1.125	1.113	1.144
D-Mannose	1.091	1.079	1.119	1.088	1.045	1.099	1.023	1.012	1.06	1.018	1.003	1.03	1.175	1.161	1.151	1.135	1.12	1.094	1.144	1.136	1.132	1.108	1.104	1.089
D-Melezitose	0.424	0.412	0.393	0.466	0.46	0.417	0.461	0.456	0.42	0.482	0.462	0.423	0.489	0.497	0.493	0.513	0.518	0.505	0.547	0.555	0.57	0.526	0.542	0.547
D-Melibiose	1.073	1.047	0.94	1.283	1.253	1.13	1.385	1.359	1.285	1.513	1.496	1.421	1.053	1.048	1.031	1.137	1.131	1.114	1.237	1.225	1.232	1.288	1.273	1.274
D-Psicose	0.544	0.558	0.523	0.607	0.629	0.568	0.652	0.656	0.621	0.707	0.707	0.666	0.586	0.609	0.595	0.59	0.659	0.607	0.699	0.722	0.731	0.712	0.758	0.743
D-Raffinose	1.119	1.238	1.167	1.49	1.558	1.456	1.534	1.613	1.48	1.459	1.59	1.453	0.937	0.955	0.95	0.97	1.014	0.993	1.03	1.049	1.079	1.019	1.066	1.058
D-Ribose	1.815	1.776	1.824	1.958	1.857	1.883	1.876	1.76	1.839	1.884	1.78	1.848	1.11	1.104	1.099	1.063	1.072	1.068	1.062	1.071	1.07	1.047	1.054	1.053
D-Saccharic Acid	0.43	0.423	0.448	0.524	0.493	0.507	0.506	0.488	0.521	0.511	0.491	0.512	0.402	0.398	0.403	0.444	0.442	0.452	0.483	0.484	0.52	0.48	0.483	0.51
D-Sorbitol	0.79	0.781	0.825	1.578	1.581	1.621	1.97	1.987	1.963	2.027	2.026	1.996	0.765	0.763	0.76	1.082	1.075	1.044	1.384	1.352	1.332	1.408	1.336	1.308
D-Tagatose	0.628	0.625	0.658	1.068	1.069	1.04	1.606	1.528	1.462	1.85	1.752	1.665	0.606	0.608	0.613	0.779	0.796	0.779	1.035	1.024	1.039	1.109	1.101	1.072
D-Trehalose	1.178	1.141	1.139	1.135	1.106	1.083	0.972	0.953	0.948	1.058	0.964	1.007	1.232	1.25	1.243	1.17	1.215	1.173	1.103	1.119	1.129	1.044	1.084	1.075
D-Xylose	1.089	1.007	1.035	1.063	0.983	0.996	1.197	1.141	1.134	1.253	1.186	1.194	1.044	1.047	1.036	1.001	1.005	0.995	0.977	0.977	0.979	0.866	0.866	0.858
Fumaric Acid	0.642	0.622	0.64	0.873	0.831	0.852	0.865	0.853	0.885	0.845	0.831	0.835	0.686	0.678	0.66	0.822	0.806	0.78	1.015	0.973	0.973	1.041	1.021	0.996
Gentiobiose	1.05	1.046	1.02	1.017	1.021	0.978	0.982	0.987	0.94	0.937	0.945	0.894	1.068	1.068	1.079	1.002	1.018	1.017	1.004	0.998	1.039	0.926	0.929	0.954
Glucose-1-Phosphate	0.402	0.338	0.366	0.52	0.452	0.427	0.577	0.485	0.476	0.617	0.537	0.505	0.407	0.403	0.404	0.469	0.486	0.461	0.586	0.585	0.577	0.63	0.631	0.601
Glucuronamide	0.168	0.132	0.141	0.216	0.17	0.16	0.191	0.176	0.163	0.201	0.18	0.161	0.188	0.184	0.193	0.234	0.224	0.225	0.284	0.272	0.312	0.255	0.257	0.284
Glycerol	1.418	1.163	1.104	1.782	1.609	1.437	1.715	1.554	1.388	1.666	1.498	1.324	1.03	1.028	0.999	1.167	1.168	1.176	1.139	1.146	1.159	1.081	1.092	1.109
Glycogen	1.241	1.161	1.185	1.485	1.409	1.388	1.457	1.388	1.373	1.435	1.36	1.343	0.992	1.02	1	1.08	1.107	1.105	1.089	1.116	1.122	1.064	1.094	1.1
Glycyl-L-Glutamic Acid	0.67	0.715	0.691	0.867	0.92	0.854	0.983	1.011	0.946	1.053	1.074	1.009	0.546	0.539	0.516	0.625	0.615	0.594	0.717	0.7	0.68	0.777	0.752	0.728
i-Erythritol	2.01	1.808	1.874	1.98	1.805	1.811	1.899	1.72	1.74	1.86	1.662	1.693	1.223	1.227	1.247	1.17	1.175	1.199	1.146	1.155	1.191	1.069	1.093	1.103
Lactulose	1.159	1.105	1.107	1.22	1.171	1.148	1.206	1.15	1.143	1.225	1.155	1.144	0.815	0.827	0.825	0.773	0.817	0.781	0.825	0.841	0.856	0.825	0.852	0.849
L-Alanine	0.868	0.777	0.822	0.905	0.805	0.802	0.82	0.625	0.794	0.586	0.66	0.786	0.845	0.857	0.827	0.807	0.831	0.77	0.873	0.881	0.894	0.832	0.856	0.841
L-Alanyl-Glycine	1.073	0.991	1.128	1.466	1.405	1.436	1.387	1.263	1.328	1.344	1.13	1.261	0.783	0.787	0.766	1.015	1.023	0.948	1.171	1.124	1.074	1.147	1.115	1.047
L-Arabinose	1.796	1.781	1.772	1.712	1.71	1.645	1.59	1.588	1.356	1.357	1.343	0.995	1.008	1.002	1.01	0.979	0.971	0.991	0.87	0.845	0.872	0.82	0.804	0.818
L-Asparagine	0.705	0.687	0.7	0.858	0.869	0.839	0.775	0.805	0.78	0.74	0.777	0.745	0.634	0.693	0.652	0.689	0.782	0.73	0.767	0.902	0.879	0.737	0.864	0.823
L-Aspartic Acid	0.669	0.601	0.717	0.767	0.686	0.819	0.763	0.677	0.848	0.745	0.648	0.815	0.652	0.703	0.668	0.689	0.789	0.739	0.779	0.883	0.893	0.798	0.908	0.876
L-Fucose	0.427	0.398	0.399	0.636	0.646	0.654	1.034	1.035	1.093	1.457	1.458	1.45	0.434	0.446	0.431	0.523	0.545	0.525	0.659	0.684	0.69	0.799	0.834	0.829
L-Glutamic Acid	0.795	0.804	0.816	0.998	1.003	1.031	1.019	1.029	1.071	0.948	0.959	0.987	0.777	0.766	0.73	0.849	0.856	0.811	0.853	0.871	0.83	0.82	0.844	0.805
L-Lactic Acid	0.5	0.451	0.451	0.547	0.516	0.491	0.544	0.512	0.521	0.577	0.545	0.543	0.525	0.552	0.527	0.532	0.59	0.512	0.645	0.67	0.672	0.637	0.679	0.656
L-Malic Acid	0.557	0.511	0.539	0.702	0.683	0.681	0.817	0.754	0.752	0.811	0.74	0.713	0.513	0.507	0.502	0.569	0.587	0.579	0.688	0.69	0.73	0.757	0.761	0.745
L-Ornithine	0.645	0.6	0.596	0.856	0.778	0.78	1.027	0.927	0.939	1.026	0.932	0.926	0.673	0.642	0.676	0.878	0.844	0.879	0.877	0.877	0.901	0.875	0.881	0.896
L-Phenylalanine	0.493	0.393	0.335	0.462	0.404	0.339	0.417	0.384	0.333	0.384	0.373	0.334	0.339	0.443	0.419	0.365	0.448	0.415	0.432	0.516	0.496	0.482	0.564	0.535
L-Proline	0.771	0.674	0.72	0.87	0.731	0.797	0.766	0.539	0.529	0.619	0.562	0.667	0.772	0.791	0.833	0.918	0.945	0.994	1.041	1.071	1.128	1.124	1.164	1.179
L-Pyroglutamic Acid	0.761	0.674	0.712	0.564	0.484	0.559	0.826	0.629	0.648	0.815	0.689	0.74	0.783	0.777	0.797	0.925	0.925	0.94	1	1.021	1.039	0.972	0.996	1.003
L-Rhamnose	0.623	0.64	0.665	0.877	0.912	0.937	1.242	1.261	1.272	1.611	1.585	1.586	0.574	0.583	0.588	0.715	0.742	0.744	0.922	0.98	0.97	1.142	1.199	1.194
L-Serine	0.436	0.27	0.513	0.364	0.239	0.632	0.365	0.378	0.782	0.463	0.581	0.941	0.524	0.513	0.52	0.707	0.674	0.663	0.744	0.716	0.698	0.704	0.692	0.672
L-Sorbose	0.293	0.253	0.258	0.338	0.294	0.281	0.323	0.294	0.292	0.343	0.31	0.295	0.374	0.361	0.347	0.434	0.422	0.398	0.485	0.491	0.487	0.475	0.488	0.475
L-Threonine	0.466	0.439	0.46	0.605	0.593	0.67	0.796	0.652	0.721	0.879	0.654	0.747	0.353	0.354	0.371	0.38	0.382	0.389	0.435	0.448	0.464	0.463	0.475	0.484
Maltitol	0.587	0.576	0.563	0.814	0.825	0.786	1.106	1.182	1.146	1.418	1.501	1.444	0.585	0.592	0.588	0.709	0.752	0.711	0.935	0.93	0.956	1.064	1.088	1.097
Maltose	1.204	1.197	1.157	1.72	1.709	1.598	1.81	1.804	1.699	1.788	1.784	1.681	1.055	1.063	1.06	1.291	1.312	1.309	1.406	1.404	1.446	1.394	1.411	1.429
Maltotriose	1.631	1.66	1.615	1.634	1.665	1.584	1.571	1.608	1.515	1.506	1.53	1.439	1.217	1.206	1.2	1.27	1.241	1.244	1.263	1.233	1.242	1.248	1.223	1.222
m-Inositol	0.473	0.44	0.435	0.544	0.513	0.489	0.578	0.552	0.534	0.645	0.608	0.592	0.505	0.515	0.513	0.552	0.57	0.555	0.614	0.629	0.639	0.632	0.655	0.647
N-Acetly-Lglutamic Acid	0.356	0.363	0.34	0.37	0.348	0.326	0.257	0.356	0.277	0.234	0.317	0.616	0.498	0.491	0.485	0.549	0.538	0.508	0.674	0.664	0.661	0.737	0.73	0.711
N-Acetyl-DGalactosamine	0.262	0.245	0.238	0.316	0.285	0.273	0.311	0.281	0.279	0.311	0.291	0.283	0.329	0.318	0.341	0.322	0.325	0.329	0.34	0.322	0.361	0.333	0.326	0.352
N-Acetyl-DGlucosamine	0.956	0.895	0.897	0.926	0.864	0.837	0.875	0.815	0.807	0.854	0.796	0.773	0.983	0.98	0.997	0.934	0.945	0.949	0.91	0.934	0.973	0.922	0.925	0.947
N-Acetyl-DMannosamine	0.314	0.309	0.299	0.37	0.342	0.326	0.355	0.334	0.322	0.352	0.345	0.322	0.375	0.374	0.379	0.363	0.377	0.374	0.381	0.377	0.405	0.371	0.382	0.389
Palatinose	0.694	0.682	0.674	0.869	0.848	0.845	1.022	0.978	1.006	1.203	1.137	1.18	0.704	0.709	0.698	0.829	0.872	0.816	0.996	1.018	1.027	1.058	1.094	1.084
p-Hydroxyphenylacetic Acid	0.34	0.285	0.286	0.305	0.284	0.278	0.309	0.27	0.281	0.335	0.272	0.284	0.412	0.435	0.453	0.426	0.451	0.461	0.449	0.484	0.519	0.423	0.475	0.498
Putrescine	0.319	0.318	0.536	0.296	0.221	0.102	0.613	0.807	0.103	0.663	0.569	0.1	0.38	0.376	0.377	0.386	0.378	0.379	0.395	0.4	0.413	0.389	0.396	0.398
Quinic Acid	0.384	0.4	0.392	0.471	0.471	0.474	0.537	0.544	0.57	0.661	0.655	0.7	0.403	0.385	0.414	0.469	0.45	0.474	0.554	0.532	0.557	0.645	0.626	0.633
Salicin	0.821	0.791	0.797	0.633	0.6	0.544	0.483	0.454	0.421	0.448	0.423	0.377	0.9	0.861	0.869	0.735	0.7	0.695	0.584	0.558	0.585	0.521	0.511	0.515
Sebacic Acid	0.378	0.377	0.285	0.307	0.316	0.268	0.325	0.352	0.323	0.382	0.448	0.401	0.386	0.393	0.413	0.282	0.281	0.301	0.399	0.414	0.441	0.436	0.434	0.447
Sedoheptulosan	0.464	0.413	0.424	0.46	0.406	0.385	0.41	0.366	0.355	0.425	0.381	0.355	0.499	0.465	0.517	0.504	0.47	0.517	0.504	0.477	0.546	0.46	0.447	0.504
Stachyose	1.511	1.452	1.424	1.742	1.694	1.601	1.691	1.675	1.615	1.696	1.656	1.575	1.144	1.163	1.168	1.208	1.194	1.203	1.245	1.225	1.253	1.228	1.225	1.234
Succinamic Acid	0.4	0.427	0.428	0.488	0.529	0.489	0.483	0.535	0.508	0.497	0.567	0.509	0.532	0.511	0.508	0.546	0.53	0.505	0.611	0.597	0.602	0.586	0.565	0.567
Succinic Acid	0.504	0.469	0.463	0.697	0.654	0.647	0.624	0.595	0.637	0.61	0.568	0.608	0.516	0.523	0.527	0.594	0.61	0.585	0.759	0.766	0.784	0.77	0.769	0.785
Succinic Acid Mono-Methyl Ester	0.221	0.229	0.216	0.416	0.457	0.422	0.554	0.548	0.491	0.559	0.48	0.396	0.376	0.286	0.338	0.623	0.493	0.584	0.906	0.777	0.866	1.006	0.967	0.982
Sucrose	0.435	0.404	0.403	0.449	0.43	0.403	0.43	0.419	0.406	0.452	0.436	0.411	0.5	0.49	0.484	0.516	0.513	0.49	0.553	0.548	0.565	0.528	0.541	0.542
Turanose	0.763	0.747	0.811	0.941	0.925	0.954	1.032	1.028	1.065	1.15	1.163	1.161	0.746	0.75	0.755	0.783	0.83	0.799	0.971	0.969	1.006	1.027	1.057	1.068
Tween 80	0.626	0.652	0.663	0.694	0.722	0.73	0.675	0.708	0.733	0.656	0.694	0.709	0.725	0.697	0.707	0.773	0.741	0.748	0.783	0.732	0.755	0.762	0.717	0.729
Uridine	0.303	0.304	0.342	0.302	0.303	0.489	0.293	0.289	0.459	0.282	0.262	0.382	0.364	0.325	0.348	0.373	0.329	0.354	0.373	0.326	0.385	0.368	0.333	0.368
Water	0.297	0.361	0.308	0.302	0.414	0.31	0.301	0.553	0.309	0.302	0.888	0.308	0.371	0.353	0.363	0.384	0.355	0.367	0.373	0.353	0.366	0.367	0.347	0.36
Xylitol	1.099	1.169	1.139	1.516	1.692	1.638	1.804	2.037	2.04	1.982	2.26	2.256	0.899	0.866	0.87	1.098	1.126	1.121	1.599	1.621	1.658	1.732	1.823	1.765
α-Cyclodextrin	0.285	0.284	0.302	0.301	0.291	0.291	0.283	0.275	0.286	0.283	0.284	0.282	0.493	0.56	0.531	0.474	0.541	0.512	0.48	0.542	0.525	0.469	0.526	0.505
α-D-Glucose	0.943	0.943	0.963	0.893	0.888	0.904	0.867	0.857	0.871	0.833	0.833	0.843	1.036	1.017	1.03	0.977	0.959	0.972	0.948	0.925	0.945	0.916	0.894	0.909
α-D-Lactose	1.272	1.276	1.278	1.303	1.31	1.272	1.199	1.218	1.172	1.121	1.141	1.089	1.163	1.188	1.148	1.177	1.199	1.173	1.158	1.183	1.184	1.093	1.142	1.124
α-Keto-glutaric Acid	0.5	0.461	0.481	0.583	0.538	0.575	0.572	0.544	0.598	0.591	0.55	0.602	0.472	0.49	0.513	0.586	0.63	0.625	0.754	0.766	0.814	0.769	0.798	0.828
α-Methyl-DGalactoside	0.692	0.737	0.662	1.057	1.218	0.927	1.364	1.464	1.115	1.5	1.592	1.19	0.752	0.732	0.761	0.992	0.963	1.022	1.3	1.31	1.337	1.492	1.522	1.48
α-Methyl-DGlucoside	0.467	0.469	0.401	0.492	0.494	0.395	0.473	0.466	0.376	0.469	0.458	0.369	0.514	0.494	0.494	0.539	0.524	0.515	0.566	0.542	0.568	0.544	0.536	0.545
β-Cyclodextrin	0.265	0.242	0.259	0.287	0.268	0.258	0.27	0.267	0.267	0.284	0.276	0.276	0.366	0.354	0.338	0.38	0.373	0.34	0.427	0.417	0.416	0.447	0.435	0.429
β-Hydroxy-butyric Acid	0.343	0.331	0.332	0.402	0.397	0.371	0.386	0.4	0.387	0.415	0.422	0.39	0.479	0.483	0.473	0.519	0.533	0.51	0.571	0.592	0.586	0.566	0.597	0.586
β-Methyl-DGalactoside	0.474	0.44	0.428	0.505	0.481	0.438	0.504	0.483	0.449	0.525	0.499	0.454	0.55	0.544	0.548	0.578	0.575	0.568	0.623	0.615	0.638	0.615	0.622	0.635
β-Methyl-DGlucoside	1.363	1.321	1.31	1.489	1.437	1.402	1.484	1.439	1.411	1.495	1.446	1.434	1.209	1.212	1.196	1.252	1.262	1.241	1.298	1.296	1.314	1.302	1.294	1.298
γ-Amino-butyric Acid	1.773	1.521	1.616	2.01	1.834	1.843	1.952	1.76	1.796	1.942	1.751	1.788	1.12	1.101	1.101	1.082	1.071	1.084	1.113	1.119	1.145	1.118	1.109	1.139
γ-Hydroxy-butyric Acid	0.428	0.404	0.382	0.493	0.47	0.423	0.449	0.445	0.423	0.466	0.453	0.418	0.467	0.491	0.43	0.521	0.537	0.477	0.606	0.592	0.552	0.568	0.584	0.541
